# Supplementary material for: Synthesis and Luminescence Properties of Eu2+-Doped Sr3MgSi2O8 Blue Light-Emitting Phosphor for Application in Near-Ultraviolet Excitable White Light-Emitting Diodes
Source: Nanomaterials (Basel). 2022 Aug 6;12(15):2706. doi: 10.3390/nano12152706 (PMC9370580; doi:10.3390/nano12152706)
Supplement: Supplementary file 1 [file nanomaterials-12-02706-s001.zip]

Archive with 1 entries (1 files):
- nanomaterials-1786720-supplementary.pdf
